# Supplementary material for: Identification of Novel Tissue-Specific Genes by Analysis of Microarray Databases: A Human and Mouse Model
Source: PLoS One. 2013 May 31;8(5):e64483. doi: 10.1371/journal.pone.0064483 (PMC3669334; doi:10.1371/journal.pone.0064483)
Supplement: Table S1 — Tissue-specific gene expression values based on GEO DataSet(GDS)596 for the human and GDS3142 for the mouse. The microarray gene expression profiles for the six tissues (kidney, liver, lung, heart, muscle, and adipose tissue) of the human and mouse were collected from GEO DataSet(GDS) in the National Center for Biotechnology Information (NCBI) web page. *Average gene expression values for each tissue including a target tissue were obtained. **Those average values for each tissue were divided by an average value of a target tissue and then averaged for obtaining one representative value. If the representative value is lower, then tissue-specificity for a target tissue is higher because it was divided by an average value of a target tissue. ***An alternative approach shows that an average value of a target tissue was divided by average of averages for each tissue. If the result value is higher, then tissue-specificity for a target tissue is higher because an average value of a target tissue was divided. Figure 1 shows the schematic diagram for the above procedures. (XLSX) [file pone.0064483.s001.xlsx]

## Sheet: Sheet1
	Table S1. Tissue-specific gene expression values based on GEO DataSet(GDS)596 for the human and GDS3142 for the mouse.
	Human kidney-specific genes
		ADIPOSE		HEART		LUNG		LIVER		SKELETAL MUSCLE		KIDNEY			AVERAGE FOR EACH TISSUE*							AVE FOR EACH TISSUE / AVE FOR KIDNEY						Ratio of kidney to average of other tissues ***
	GENE (rank)	ADIPOSE	ADIPOSE	HEART	HEART	LUNG	LUNG	LIVER	LIVER	S. MUSCLE	S. MUSCLE	KIDNEY	KIDNEY		ADIPOSE	HEART	LUNG	LIVER	S. MUSCLE	KIDNEY		ADIPOSE	HEART	LUNG	LIVER	S. MUSCLE	Ave**
	SLC22A6 (2)	8400	8100	100700	13100	8600	7900	55500	28300	86000	61100	2619000	2264700		8250	56900	8250	41900	73550	2441850		0.00337859	0.023302	0.00337859	0.0171591	0.0301206	0.0154678	64.6505
	SLC22A8 (4)	91600	31800	99400	40400	49500	28100	84100	57600	283900	162800	5820000	4099100		61700	69900	38800	70850	223350	4959550		0.0124406	0.014094	0.00782329	0.0142856	0.0450343	0.0187356	53.3744
	FXYD2 (7)	146000	53500	436600	93500	29400	95600	116800	194900	702600	582800	11579400	12125100		99750	265050	62500	155850	642700	11852250		0.00841612	0.0223628	0.00527326	0.0131494	0.054226	0.0206855	48.343
	PDZK1IP1 (10)	167500	193900	49900	203200	697700	230900	62600	33600	784200	505200	12898600	10912800		180700	126550	464300	48100	644700	11905700		0.0151776	0.0106294	0.0389981	0.00404008	0.0541505	0.0245991	40.6518
	SPP1 (11)	140700	139600	48200	70000	107200	102800	147100	77100	641300	90200	5783300	6325800		140150	59100	105000	112100	365750	6054550		0.0231479	0.00976125	0.0173423	0.018515	0.0604091	0.0258351	38.707
	SLC12A3 (29)	34100	13500	71000	29200	20800	17600	41000	50600	129400	131200	1077300	1136900		23800	50100	19200	45800	130300	1107100		0.0214976	0.0452534	0.0173426	0.0413693	0.117695	0.0486316	20.5628
	SLC34A1 (49)	69000	51600	259600	26100	38800	141500	322100	214200	167600	91000	1661700	1472200		60300	142850	90150	268150	129300	1566950		0.0384824	0.0911644	0.0575321	0.171129	0.082517	0.0881649	11.3424
	KL (62)	44000	5900	65500	11500	52500	66700	127600	21100	790800	362600	1451200	1680600		24950	38500	59600	74350	576700	1565900		0.0159333	0.0245865	0.0380612	0.0474807	0.368287	0.0988697	10.1143
	SLC22A2 (94)	43000	19700	46100	36800	49900	115500	78900	194200	487800	263400	866300	1216400		31350	41450	82700	136550	375600	1041350		0.0301052	0.0398041	0.0794161	0.131128	0.360686	0.128228	7.79862
	GALNT11 (95)	276200	266600	313400	176200	304300	286600	287100	132600	186000	125000	1742800	1794500		271400	244800	295450	209850	155500	1768650		0.15345	0.138411	0.167048	0.11865	0.0879202	0.133096	7.51338
	Mouse kidney-specific genes
		ADIPOSE			HEART			LUNG			LIVER			SKELETAL MUSCLE				KIDNEY				AVERAGE FOR EACH TISSUE							AVE FOR EACH TISSUE / AVE FOR KIDNEY						Ratio of kidney to average of other tissues
	GENE (rank)	ADIPOSE	ADIPOSE	ADIPOSE	HEART	HEART	HEART	LUNG	LUNG	LUNG	LIVER	LIVER	LIVER	S. MUSCLE	S. MUSCLE	S. MUSCLE	S. MUSCLE	KIDNEY	KIDNEY	KIDNEY		ADIPOSE	HEART	LUNG	LIVER	S. MUSCLE	KIDNEY		ADIPOSE	HEART	LUNG	LIVER	S. MUSCLE	Ave
	Fxyd2 (11)	191.63	224.03	229.91	106.37	119.2	114.89	87.83	128.71	80.71	79.37	71.37	77.63	109.77	108.54	99.69	106.71	10088.4	9601.14	9667.77		215.19	113.487	99.0833	76.1233	106.177	9785.78		0.0219901	0.0115971	0.0101252	0.00777897	0.0108502	0.0124683	80.2033
	Slc34a1 (14)	85.03	97	86.29	120.74	94.66	87.14	81.46	108.63	92.29	104.11	105.71	97	88.4	99.77	88.46	91.2	7104.23	7233.46	7468.4		89.44	100.847	94.1267	102.273	91.9575	7268.7		0.0123048	0.0138741	0.0129496	0.0140704	0.0126512	0.01317	75.9301
	Kl (46)	67.09	77.2	70.86	97.89	92.2	88.11	69.66	88.89	70.69	77.66	73.46	75.6	83.26	84.09	88.46	83.97	1910.69	1803.26	2028.63		71.7167	92.7333	76.4133	75.5733	84.945	1914.19		0.0374657	0.0484451	0.0399193	0.0394805	0.0443764	0.0419374	23.8451
	Pdzk1 (47)	120.17	108.91	103.49	99.66	108.69	111.11	94.37	99.37	99.31	627.43	488.54	472.77	115.74	103.06	107.74	97.43	4049.26	3857.89	4303.66		110.857	106.487	97.6833	529.58	105.993	4070.27		0.0272357	0.0261621	0.0239992	0.130109	0.0260407	0.0467094	21.409
	Slc22a2 (58)	104.57	87.51	84.83	105.74	91.34	99.77	83.37	77.57	87.46	116.14	110.11	99.31	104.54	92.14	94.6	95.34	1985.94	1788.29	1842.94		92.3033	98.95	82.8	108.52	96.655	1872.39		0.0492971	0.0528469	0.0442216	0.057958	0.0516212	0.0511889	19.5355
	Slc22a8 (62)	79.31	85.29	89.31	115	123.69	121.34	80.37	95.34	88.74	80.89	97.14	79.86	77.34	83	82.06	77.57	1481.29	1859.34	1882.17		84.6367	120.01	88.15	85.9633	79.9925	1740.93		0.0486157	0.0689343	0.0506338	0.0493777	0.0459481	0.0527019	18.9746
	Galnt11 (72)	215.77	240.57	188.09	152.63	158.2	157.23	174	181.51	238.97	168.54	173.94	168.66	172.43	151.23	150.2	156.09	3339.03	3116.17	3630.74		214.81	156.02	198.16	170.38	157.487	3361.98		0.0638939	0.0464072	0.0589415	0.0506785	0.0468437	0.0533529	18.7431
	Slc22a6 (78)	110.54	107.71	90.89	170.71	148.74	152.26	109.66	100.37	120.71	102.69	101.46	110.06	129.43	111.89	117.66	114	1858.77	1855.8	2244.06		103.047	157.237	110.247	104.737	118.245	1986.21		0.0518811	0.0791642	0.055506	0.0527319	0.059533	0.0597632	16.7327
	Slc12a3 (85)	126	114.77	105.06	163.97	139.4	125.17	122.71	122.31	114.06	133.94	138.69	133.89	114.8	124.89	127.66	111.89	1700.8	1777.77	2482.06		115.277	142.847	119.693	135.507	119.81	1986.88		0.058019	0.0718951	0.060242	0.0682008	0.0603007	0.0637315	15.6908
	Spp1 (89)	98.69	75.94	138.66	102.09	99	112.03	1265.26	617.29	1229	491.63	302.54	511.11	112.14	146.03	155.94	166.49	5167.11	5243.34	4388.31		104.43	104.373	1037.18	435.093	145.15	4932.92		0.02117	0.0211585	0.210257	0.088202	0.0294248	0.0740426	13.5057
	Human liver-specific genes
		ADIPOSE		HEART		LUNG		LIVER		SKELETAL MUSCLE		KIDNEY			AVERAGE FOR EACH TISSUE							AVE FOR EACH TISSUE / AVE FOR LIVER						Ratio of liver to average of other tissues
	GENE (rank)	ADIPOSE	ADIPOSE	HEART	HEART	LUNG	LUNG	LIVER	LIVER	S. MUSCLE	S. MUSCLE	KIDNEY	KIDNEY		ADIPOSE	HEART	LUNG	LIVER	S. MUSCLE	KIDNEY		ADIPOSE	HEART	LUNG	S. MUSCLE	KIDNEY	Ave
	AMBP (1)	31600	10500	20900	12600	12700	5500	38736100	49520200	73000	58500	43900	15700		21050	16750	9100	44128150	65750	29800		0.00047702	0.000379576	0.000206218	0.00148998	0.000675306	0.00064562	1548.9
	APOA1 (9)	77800	27800	471000	227500	34000	57800	40733200	61211500	446100	172200	76900	71700		52800	349250	45900	50972350	309150	74300		0.00103586	0.00685175	0.000900488	0.00606505	0.00145765	0.00326216	306.545
	ALB (16)	41400	64600	180400	3200	41100	59800	32852200	32975300	152300	76300	505400	517600		53000	91800	50450	32913750	114300	511500		0.00161027	0.00278911	0.00153279	0.00347271	0.0155406	0.0049891	200.437
	AHSG (17)	47400	20000	223000	155400	10700	10400	20504500	28798000	241800	395100	122200	33400		33700	189200	10550	24651250	318450	77800		0.00136707	0.00767507	0.00042797	0.0129182	0.00315603	0.00510887	195.738
	SLC27A5 (18)	42400	27600	29200	47400	90900	39900	11604100	10882500	92400	118500	45600	70700		35000	38300	65400	11243300	105450	58150		0.00311297	0.00340647	0.0058168	0.00937892	0.00517197	0.00537742	185.963
	HPX (25)	59400	53300	136200	69300	144300	76600	19086700	23642300	534500	271500	296500	95600		56350	102750	110450	21364500	403000	196050		0.00263755	0.00480938	0.00516979	0.0188631	0.00917644	0.00813125	122.982
	MAT1A (30)	52400	34900	52800	24700	29300	23400	8167800	8804000	342500	260300	59500	33700		43650	38750	26350	8485900	301400	46600		0.00514383	0.0045664	0.00310515	0.0355177	0.00549146	0.0107649	92.8944
	FGG (32)	75500	32700	163800	106900	98500	50000	9857400	10851100	397600	269300	102600	4200		54100	135350	74250	10354250	333450	53400		0.00522491	0.0130719	0.00717097	0.0322042	0.0051573	0.0125659	79.5807
	GNMT (43)	11900	28100	74400	14000	10600	14100	3593200	5459100	108800	378900	160600	18900		20000	44200	12350	4526150	243850	89750		0.00441877	0.00976547	0.00272859	0.0538758	0.0198292	0.0181236	55.1768
	HAMP (49)	69400	38900	1135800	244600	45600	5400	13434600	10256200	489900	250200	214700	129100		54150	690200	25500	11845400	370050	171900		0.00457139	0.0582673	0.00215273	0.03124	0.014512	0.0221487	45.1494
	Mouse liver-specific genes
		ADIPOSE			HEART			LUNG			LIVER			SKELETAL MUSCLE				KIDNEY				AVERAGE FOR EACH TISSUE							AVE FOR EACH TISSUE / AVE FOR LIVER						Ratio of liver to average of other tissues
	GENE (rank)	ADIPOSE	ADIPOSE	ADIPOSE	HEART	HEART	HEART	LUNG	LUNG	LUNG	LIVER	LIVER	LIVER	S. MUSCLE	S. MUSCLE	S. MUSCLE	S. MUSCLE	KIDNEY	KIDNEY	KIDNEY		ADIPOSE	HEART	LUNG	LIVER	S. MUSCLE	KIDNEY		ADIPOSE	HEART	LUNG	S. MUSCLE	KIDNEY	Ave
	Alb (9)	155.77	136.06	135.63	150.51	120.03	147.34	109.66	115.51	92.83	15492.3	17562	16948.5	130.17	114.03	99.69	135.54	177.54	186.66	185.09		142.487	139.293	106	16667.6	119.857	183.097		0.00854873	0.00835714	0.00635965	0.00719105	0.0109852	0.00828835	120.651
	Apoa1 (10)	100.71	122.97	115.74	134.69	144.94	142.46	111.46	187.51	104.49	14972.1	14916.7	14916.7	116.57	108.54	125.63	127.34	109.91	140.94	108.29		113.14	140.697	134.487	14935.2	119.52	119.713		0.0075754	0.00942048	0.00900469	0.00800258	0.00801552	0.00850079	118.995
	Hpx (18)	85.03	81.83	84.83	101.43	100.77	97.94	97.17	81.91	99.31	9374.4	9416.74	8347.66	91.71	95.4	99.69	103.66	80.77	89.17	81.6		83.8967	100.047	92.7967	9046.27	97.615	83.8467		0.00927418	0.0110594	0.010258	0.0107906	0.00926865	0.0103456	98.7149
	Fgg (26)	83.23	74.8	67.77	90.6	103.31	93.46	79.91	81.6	82.6	10387.1	9884.2	9103.46	75.69	94.37	89.37	89.11	188.77	183.71	201.71		75.2667	95.79	81.37	9791.59	87.135	191.397		0.00768687	0.00978289	0.00831019	0.00889896	0.019547	0.00866973	92.2068
	Ambp (32)	90.89	75.94	80.09	104.51	102.49	97.14	86.97	74.17	75.77	7473.46	7492.17	6871.43	90.14	92.14	86.29	86.09	87.51	90.17	103.23		82.3067	101.38	78.97	7279.02	88.665	93.6367		0.0113074	0.0139277	0.010849	0.0121809	0.0128639	0.0120662	81.7944
	Ahsg (36)	100.71	92.29	87.77	118.86	129.14	124.23	90.34	105.71	79.54	8368.29	8682.09	7313.2	101.03	95.4	92.6	95.34	92.89	90.91	95.83		93.59	124.077	91.8633	8121.19	96.0925	93.21		0.0115242	0.0152781	0.0113116	0.0118323	0.0114774	0.0124865	81.402
	Hamp (47)	71.26	81.83	84.83	113.8	98.14	152.26	114.31	122.69	129.26	5377.57	4377.4	8521.89	86.74	89.86	79.97	76.51	80.09	80.51	85.4		79.3067	121.4	122.087	6092.29	83.27	82		0.0130176	0.0199268	0.0200395	0.0136681	0.0134596	0.016663	62.4129
	Slc27a5 (50)	75.23	83	83.26	116.4	120.03	109.14	77.29	102.97	80	4989.6	5825	6106.26	107.14	97.6	87.4	82.94	78.06	81.46	92.86		80.4967	115.19	86.7533	5640.29	93.77	84.1267		0.0142717	0.0204227	0.015381	0.016625	0.0149153	0.0166751	61.2626
	Mat1a (53)	71.26	69.03	64.69	88.2	86.4	92.54	126.94	109.4	112.31	5130.91	5712.89	3368.8	82.34	72.66	75.89	80.74	75.94	78.66	73.17		68.3267	89.0467	116.217	4737.53	77.9075	75.9233		0.0144224	0.018796	0.024531	0.0164447	0.0160259	0.0185486	55.42
	Gnmt (71)	129.8	117.03	98.69	204.26	235.77	208.14	183.2	189.37	169.57	9566.66	9534.34	8910.4	168.17	186.4	161.83	212.51	483.29	474.6	496.43		115.173	216.057	180.713	9337.13	182.227	484.773		0.012335	0.0231395	0.0193543	0.0195164	0.0519189	0.0185863	39.5996
	Amdhd1 (137)	75.23	65.37	61.63	78.4	79.83	88.97	61	80.74	63.26	1717.43	1757.57	1361.31	64.54	64.74	70.83	75.57	80.77	85.74	79.97		67.41	82.4	68.3333	1612.1	68.92	82.16		0.0418149	0.0511133	0.0423877	0.0427516	0.0509645	0.0445169	21.831
	Human lung-specific genes
		ADIPOSE		HEART		LUNG		LIVER		SKELETAL MUSCLE		KIDNEY			AVERAGE FOR EACH TISSUE							AVE FOR EACH TISSUE / AVE FOR LUNG						Ratio of lung to average of other tissues
	GENE (rank)	ADIPOSE	ADIPOSE	HEART	HEART	LUNG	LUNG	LIVER	LIVER	S. MUSCLE	S. MUSCLE	KIDNEY	KIDNEY		ADIPOSE	HEART	LUNG	LIVER	S. MUSCLE	KIDNEY		ADIPOSE	HEART	LIVER	S. MUSCLE	KIDNEY	Ave
	SFTPC (1)	28100	20800	52400	35400	26300200	31141000	81900	62900	121100	103200	68100	75300		24450	43900	28720600	72400	112150	71700		0.000851305	0.00152852	0.00252084	0.00390486	0.00249647	0.0022604	442.4
	SFTPB (4)	173000	113100	178200	78800	15206700	21038400	189500	35900	316400	354200	114800	146800		143050	128500	18122550	112700	335300	130800		0.00789348	0.00709061	0.00621877	0.0185018	0.00721753	0.00938444	106.559
	SCGB1A1 (9)	109100	76300	313700	71600	7854800	9067600	212000	51400	342500	575500	254000	60000		92700	192650	8461200	131700	459000	157000		0.0109559	0.0227686	0.0155652	0.0542476	0.0185553	0.0244185	40.9525
	CLIC3 (13)	68700	95200	55400	25800	959200	1581200	28400	17700	180000	37200	16400	49000		81950	40600	1270200	23050	108600	32700		0.0645174	0.0319635	0.0181467	0.0854983	0.025744	0.045174	22.1366
	AGER (16)	126500	15200	72300	33600	1949700	409600	11400	22900	109200	66600	70400	39000		70850	52950	1179650	17150	87900	54700		0.0600602	0.0448862	0.0145382	0.0745136	0.0463697	0.0480736	20.8014
	LPCAT1 (36)	154600	26500	25400	28700	864500	1745200	69500	29600	110400	100000	343900	81100		90550	27050	1304850	49550	105200	212500		0.0693949	0.0207304	0.0379737	0.0806223	0.162854	0.0743151	13.4562
	MUC1 (42)	62100	32400	78300	17800	4355200	3519300	36300	33500	150200	479100	1224200	1156700		47250	48050	3937250	34900	314650	1190450		0.0120008	0.0122039	0.00886405	0.0799162	0.302356	0.0830681	12.0383
	SLC34A2 (56)	67400	56500	418400	75800	2601900	3014500	308900	129200	312400	1111200	272300	231900		61950	247100	2808200	219050	711800	252100		0.0220604	0.0879923	0.0780037	0.253472	0.0897728	0.10626	9.41086
	CLDN5 (57)	63100	46200	834700	434100	3151400	3347700	264300	227300	948400	196800	299600	194400		54650	634400	3249550	245800	572600	247000		0.0168177	0.195227	0.0756412	0.176209	0.0760105	0.107981	9.26088
	CLDN18 (64)	94300	132600	851900	188100	2693200	3098900	273900	223600	853000	433100	239400	77600		113450	520000	2896050	248750	643050	158500		0.039174	0.179555	0.0858929	0.222044	0.0547297	0.116279	8.6
	SMAD6 (74)	19300	27100	126500	261000	533900	1006100	66900	30500	97900	72800	89800	170400		23200	193750	770000	48700	85350	130100		0.0301299	0.251623	0.0632468	0.110844	0.168961	0.124961	8.00249
	Mouse lung-specific genes
		ADIPOSE			HEART			LUNG			LIVER			SKELETAL MUSCLE				KIDNEY				AVERAGE FOR EACH TISSUE							AVE FOR EACH TISSUE / AVE FOR LUNG						Ratio of lung to average of other tissues
	GENE (rank)	ADIPOSE	ADIPOSE	ADIPOSE	HEART	HEART	HEART	LUNG	LUNG	LUNG	LIVER	LIVER	LIVER	S. MUSCLE	S. MUSCLE	S. MUSCLE	S. MUSCLE	KIDNEY	KIDNEY	KIDNEY		ADIPOSE	HEART	LUNG	LIVER	S. MUSCLE	KIDNEY		ADIPOSE	HEART	LIVER	S. MUSCLE	KIDNEY	Ave
	Scgb1a1 (1)	75.23	78.31	103.49	114.49	100.77	107.23	16992.6	15629	15953.4	76.09	75.71	66.91	82.34	72.66	81.09	78.66	94.29	91.94	89.11		85.6767	107.497	16191.7	72.9033	78.6875	91.78		0.00529141	0.00663902	0.00450252	0.00485976	0.00566835	0.00539221	185.453
	Sftpc (2)	96.8	89.97	95.6	134.69	143.09	147.34	17705.7	16618.2	17562	104.11	99.37	112.34	100.23	97.6	96.77	97.43	109.31	91.94	97.31		94.1233	141.707	17295.3	105.273	98.0075	99.52		0.00544214	0.00819337	0.00608682	0.00566672	0.00575417	0.00634726	160.549
	Ager (6)	127.86	112.34	114.11	217.4	232.94	205.06	10892.7	10755.9	10454.5	99.63	92.8	103.54	147.6	127	130.54	154.11	103.51	103.83	115.6		118.103	218.467	10701	98.6567	139.812	107.647		0.0110366	0.0204155	0.00921935	0.0130653	0.0100595	0.0134342	78.3746
	Sftpb (11)	179.6	126.51	138.66	229.2	220.2	215.2	9196.94	7562.09	7949.63	167.09	121.23	155.49	185.17	121.51	145.49	134.54	141.66	157.17	138.34		148.257	221.533	8236.22	147.937	146.678	145.723		0.0180006	0.0268975	0.0179617	0.0178088	0.017693	0.0201671	50.8329
	Slc34a2 (14)	122.09	93.37	97.09	257.14	239.86	298.49	6386.83	5726.2	5626.94	120.54	129.91	151.17	169.83	131.26	122.63	124.23	133.49	149.46	158.94		104.183	265.163	5913.32	133.873	136.988	147.297		0.0176184	0.0448417	0.0226393	0.0231659	0.0249093	0.0270663	37.5447
	Cldn18 (21)	83.23	85.29	77.14	102.09	132.09	103.54	2208.57	1815.2	2462.57	105.63	95.03	99.31	87.49	83	84.26	96.46	88.89	91.94	95.14		81.8867	112.573	2162.11	99.99	87.8025	91.99		0.0378734	0.0520663	0.0462464	0.0406096	0.0425463	0.0441989	22.7954
	Clic3 (34)	104.57	89.97	98.69	95.4	88.03	94.46	1344.6	1398.26	1320.8	95.06	99.37	90.46	114.8	81.86	85.31	101.63	149.91	148.74	162.66		97.7433	92.63	1354.55	94.9633	95.9	153.77		0.0721591	0.0683842	0.0701068	0.0707982	0.113521	0.0703621	12.6592
	Smad6 (43)	185.63	327.46	213.6	186.26	174.6	193.06	1562.77	1475.86	2136.71	139.66	138.69	123.11	147.6	177.14	125.63	149	170.14	169.17	155.26		242.23	184.64	1725.11	133.82	149.843	164.857		0.140414	0.107031	0.0775717	0.0868595	0.0955628	0.102969	9.85341
	Lpcat1 (47)	349.31	250.34	267.51	191.86	200.71	178.03	2919.34	2429.8	2692.8	157.2	154.09	129.63	145.74	159.63	167.66	162.29	168.83	193.6	175.03		289.053	190.2	2680.65	146.973	158.83	179.153		0.10783	0.070953	0.0548276	0.0592506	0.0668321	0.0732152	13.9007
	Cldn5 (52)	872.8	537.97	750.83	212.54	249.51	316.06	3325.86	2492.63	3573.94	233.77	169.54	155.49	231.83	234.63	213.94	229.46	196.2	208.43	182.23		720.533	259.37	3130.81	186.267	227.465	195.62		0.230143	0.0828444	0.0594947	0.0726537	0.0624822	0.111284	9.84993
	Muc1 (78)	106.54	92.29	84.83	130.23	132.09	119.4	953.51	944.03	850.26	95.06	101.46	110.06	86.74	103.06	99.69	119.03	216.17	224.06	152.34		94.5533	127.24	915.933	102.193	102.13	197.523		0.103232	0.138918	0.111573	0.111504	0.215653	0.116307	7.34345
	Human heart-specific genes
		ADIPOSE		HEART		LUNG		LIVER		SKELETAL MUSCLE		KIDNEY			AVERAGE FOR EACH TISSUE							AVE FOR EACH TISSUE / AVE FOR HEART						Ratio of heart to average of other tissues
	GENE (rank)	ADIPOSE	ADIPOSE	HEART	HEART	LUNG	LUNG	LIVER	LIVER	S. MUSCLE	S. MUSCLE	KIDNEY	KIDNEY		ADIPOSE	HEART	LUNG	LIVER	S. MUSCLE	KIDNEY		ADIPOSE	LUNG	LIVER	S. MUSCLE	KIDNEY	Ave
	TNNT2 (3)	160700	66500	11418500	8318600	42600	49800	144000	73200	206600	640000	170600	141800		113600	9868550	46200	108600	423300	156200		0.0115113	0.00468154	0.0110047	0.0428938	0.0158281	0.0171839	58.1941
	MYH6 (7)	19700	5700	5292700	5934200	68500	37600	33500	23900	1363100	833800	20300	14900		12700	5613450	53050	28700	1098450	17600		0.00226242	0.00945052	0.00511272	0.195682	0.00313533	0.0431286	23.1865
	FHL2 (8)	553800	536200	10633400	11026200	263200	277500	240200	57800	1205400	787900	595800	300900		545000	10829800	270350	149000	996650	448350		0.0503241	0.0249635	0.0137583	0.0920285	0.0413997	0.0444948	22.4745
	HSPB7 (12)	850300	702800	16313400	15755000	342000	356400	259700	177300	4426700	3621400	611400	627300		776550	16034200	349200	218500	4024050	619350		0.0484309	0.0217784	0.0136271	0.250967	0.0386268	0.074686	13.3894
	CSRP3 (19)	6300	10000	5229400	6261100	4900	5700	14200	9000	2854400	2288100	16300	8000		8150	5745250	5300	11600	2571250	12150		0.00141856	0.000922501	0.00201906	0.447544	0.00211479	0.0908037	11.0128
	PLN (31)	18500	13400	1304100	801400	22600	7200	54500	25900	852700	154900	54200	21600		15950	1052750	14900	40200	503800	37900		0.0151508	0.0141534	0.0381857	0.478556	0.0360009	0.116409	8.59037
	NPPA (39)	389300	284500	5864100	5452800	64700	213100	262400	103400	3210700	1685200	1094100	651200		336900	5658450	138900	182900	2447950	872650		0.0595393	0.0245474	0.0323233	0.432618	0.154221	0.14065	7.10986
	FHOD3 (40)	10900	83700	815600	819800	52100	17600	48200	24800	236300	105900	312300	259400		47300	817700	34850	36500	171100	285850		0.0578452	0.0426195	0.0446374	0.209245	0.349578	0.140785	7.10302
	RYR2 (57)	14400	6500	313500	269300	7300	33200	34000	23200	110300	89300	133400	10700		10450	291400	20250	28600	99800	72050		0.0358614	0.0694921	0.0981469	0.342485	0.247255	0.158648	6.30327
	MYOZ2 (59)	8200	3800	1536300	1652400	8200	7100	7400	14400	1241900	1234900	16700	4900		6000	1594350	7650	10900	1238400	10800		0.00376329	0.00479819	0.00683664	0.776743	0.00677392	0.159783	6.25849
	PRUNE2 (5466)	247200	264400	174000	81600	28900	4800	91700	51600	123400	49500	168700	84700		255800	127800	16850	71650	86450	126700		2.00156	0.131847	0.560642	0.676448	0.991393	0.872379	1.14629
	Mouse heart-specific genes
		ADIPOSE			HEART			LUNG			LIVER			SKELETAL MUSCLE				KIDNEY				AVERAGE FOR EACH TISSUE							AVE FOR EACH TISSUE / AVE FOR HEART						Ratio of heart to average of other tissues
	GENE (rank)	ADIPOSE	ADIPOSE	ADIPOSE	HEART	HEART	HEART	LUNG	LUNG	LUNG	LIVER	LIVER	LIVER	S. MUSCLE	S. MUSCLE	S. MUSCLE	S. MUSCLE	KIDNEY	KIDNEY	KIDNEY		ADIPOSE	HEART	LUNG	LIVER	S. MUSCLE	KIDNEY		ADIPOSE	LUNG	LIVER	S. MUSCLE	KIDNEY	Ave
	Pln (1)	104.57	75.94	100.37	15782.7	14099.1	13812.9	178.09	175.31	200.2	69.51	65.11	90.46	111.37	100.94	134.66	101.63	105.43	97	104.63		93.6267	14564.9	184.533	75.0267	112.15	102.353		0.00642825	0.0126698	0.00515121	0.00770003	0.00702741	0.00779533	128.282
	Tnnt2 (4)	61	69.03	67.77	16607.4	15863.7	15863.7	380.17	413.91	471.03	74.54	86.31	75.6	96.8	120.46	114.77	118.06	79.54	65.77	75.54		65.9333	16111.6	421.703	78.8167	112.522	73.6167		0.00409229	0.0261739	0.00489192	0.00698394	0.00456917	0.00934224	107.041
	Myh6 (6)	79.31	71.34	69.37	22169.1	17718.1	18064.1	663.11	777.77	1077.43	77.66	73.46	69.11	87.49	86.31	77.97	78.66	66.83	72.34	73.97		73.34	19317.1	839.437	73.41	82.6075	71.0467		0.00379664	0.0434557	0.00380026	0.0042764	0.00367792	0.0118014	84.7359
	Fhl2 (9)	133.89	146.63	156.83	7972.26	9200.46	9313.06	172.06	162.43	184.34	133.94	149.8	135.94	156.11	166.89	159.94	159.26	292.4	268.71	274.49		145.783	8828.59	172.943	139.893	160.55	278.533		0.0165126	0.019589	0.0158455	0.0181852	0.031549	0.0203363	49.1732
	Nppa (13)	83.23	77.2	78.63	5020.69	3776.46	4496.51	241.37	298.29	242.2	101.06	86.31	77.63	86.74	78.34	87.4	77.57	68.29	83.11	78.57		79.6867	4431.22	260.62	88.3333	82.5125	76.6567		0.017983	0.0588145	0.0199343	0.0186207	0.0172992	0.0265304	37.6927
	Ryr2 (14)	64.97	71.34	66.26	2819.69	2988.71	2859.17	126.94	118.17	138.91	71.26	63.17	73.37	77.34	69.37	68.63	80.74	69.03	69.51	72.37		67.5233	2889.19	128.007	69.2667	74.02	70.3033		0.023371	0.0443054	0.0239744	0.0256196	0.0243332	0.0283207	35.3098
	Csrp3 (24)	85.03	85.29	86.29	7794.83	8664.46	8080.71	232.34	247.97	260.43	420.57	404.49	409.03	1584.09	1135.17	872.74	1583.43	88.34	81.46	86.94		85.5367	8180	246.913	411.363	1293.86	85.58		0.0104568	0.030185	0.0502889	0.158173	0.0104621	0.0519132	19.2629
	Myoz2 (29)	79.31	84.09	81.71	8796.23	9326.8	8678.29	177.31	221.2	181.29	99.63	95.03	92.69	1755.69	2432.37	2167	2274.11	78.74	85.74	76.14		81.7033	8933.77	193.267	95.7833	2157.29	80.2067		0.00914545	0.0216333	0.0107215	0.241476	0.00897792	0.0583908	17.126
	Hspb7 (33)	116.37	117.03	114.11	4615.34	4491.09	4215.11	144.66	184.11	132.29	107.29	84.23	99.31	1403.86	957.86	548.51	1155.11	91.6	95.29	94.37		115.837	4440.51	153.687	96.9433	1016.33	93.7533		0.0260863	0.0346101	0.0218316	0.228878	0.0211132	0.0665038	15.0367
	Prune2 (43)	157.69	151.31	167.17	1898.74	1754.63	1919.77	121.8	94.14	111.11	76.09	73.46	71.31	213.57	358.6	223.89	347.57	73.97	90.91	77.77		158.723	1857.71	109.017	73.62	285.908	80.8833		0.0854402	0.0586833	0.0396294	0.153903	0.0435392	0.076239	13.1167
	Fhod3 (82)	87.03	83	78.63	1265.34	1462.29	1331.34	86.97	74.17	81.94	84.09	84.23	77.63	466.03	394.66	491.94	331.71	318.74	388.57	330.97		82.8867	1352.99	81.0267	81.9833	421.085	346.093		0.0612618	0.0598871	0.0605942	0.311226	0.255799	0.149754	6.67764
	Human muscle-specific genes
		ADIPOSE		HEART		LUNG		LIVER		SKELETAL MUSCLE		KIDNEY			AVERAGE FOR EACH TISSUE							AVE FOR EACH TISSUE / AVE FOR MUSCLE						Ratio of muscle to average of other tissues
	GENE (rank)	ADIPOSE	ADIPOSE	HEART	HEART	LUNG	LUNG	LIVER	LIVER	S. MUSCLE	S. MUSCLE	KIDNEY	KIDNEY		ADIPOSE	HEART	LUNG	LIVER	S. MUSCLE	KIDNEY		ADIPOSE	HEART	LUNG	LIVER	KIDNEY	Ave
	TNNI2 (1)	32100	12900	44300	43400	36100	20200	31000	19200	25794600	26017600	48600	32000		22500	43850	28150	25100	25906100	40300		0.000868521	0.00169265	0.00108662	0.000968884	0.00155562	0.00123446	810.072
	TNNC2 (3)	86400	42900	68200	94700	171400	107300	71800	99800	77196000	67811200	208400	192600		64650	81450	139350	85800	72503600	200500		0.00089168	0.00112339	0.00192197	0.00118339	0.00276538	0.00157716	634.05
	MYBPC2 (5)	21400	7900	56300	44600	6700	6900	15700	33400	12272900	12775000	20300	12900		14650	50450	6800	24550	12523950	16600		0.00116976	0.00402828	0.00054296	0.00196024	0.00132546	0.00180534	553.912
	MYOT (9)	18700	9400	128200	56700	4500	30000	11900	27100	4858500	5995800	18900	6900		14050	92450	17250	19500	5427150	12900		0.00258884	0.0170347	0.00317846	0.00359305	0.00237694	0.0057544	173.78
	MYBPC1 (14)	110700	116900	381300	177800	68100	47400	223400	94000	20474000	20347300	244200	114800		113800	279550	57750	158700	20410650	179500		0.00557552	0.0136963	0.00282941	0.00777535	0.00879443	0.0077342	129.296
	MYOZ1 (19)	161100	136700	513900	230400	187500	173700	170800	306300	16065000	15630000	487100	135100		148900	372150	180600	238550	15847500	311100		0.0093958	0.0234832	0.0113961	0.0150528	0.0196309	0.0157918	63.3241
	TNNT3 (27)	182700	117100	938400	191800	175200	147000	323400	133500	11429100	10696300	304300	136600		149900	565100	161100	228450	11062700	220450		0.01355	0.0510816	0.0145624	0.0206505	0.0199273	0.0239544	41.746
	ACTN3 (31)	122900	204200	343500	169100	150900	182000	289400	108300	8114100	6424700	246500	197200		163550	256300	166450	198850	7269400	221850		0.0224984	0.0352574	0.0228974	0.0273544	0.0305183	0.0277052	36.0943
	Mouse muscle-specific genes
		ADIPOSE			HEART			LUNG			LIVER			SKELETAL MUSCLE				KIDNEY				AVERAGE FOR EACH TISSUE							AVE FOR EACH TISSUE / AVE FOR MUSCLE						Ratio of muscle to average of other tissues
	GENE (rank)	ADIPOSE		ADIPOSE	HEART		HEART	LUNG		LUNG	LIVER		LIVER	S. MUSCLE			S. MUSCLE	KIDNEY		KIDNEY		ADIPOSE	HEART	LUNG	LIVER	S. MUSCLE	KIDNEY		ADIPOSE	HEART	LUNG	LIVER	KIDNEY	Ave
	Tnnt3 (2)	89.03	77.2	81.71	91.23	79.06	78.23	87.43	99.03	84.31	88.77	90.69	123.11	14292.5	14292.5	13301.9	14292.5	86.94	72.34	78.57		82.6467	82.84	90.2567	100.857	14044.8	79.2833		0.0058845	0.00589826	0.00642633	0.00718106	0.00564502	0.00620703	161.108
	Tnnc2 (3)	89.03	93.37	87.77	132.2	131.11	140.54	77.77	86.14	76.31	107.29	88.49	86.2	15184.5	14359.1	15807.1	15241.8	76.74	82.17	88.46		90.0567	134.617	80.0733	93.9933	15148.1	82.4567		0.00594508	0.0088867	0.00528603	0.00620496	0.00544337	0.00635323	157.4
	Tnni2 (4)	83.23	98.2	94.09	108.29	115.69	101.6	87.43	130.37	95.71	107.29	79.91	94.86	15430.4	16682.1	15099.8	14997.1	91.6	82.17	94.37		91.84	108.527	104.503	94.02	15552.4	89.38		0.00590521	0.00697815	0.00671945	0.00604538	0.00574704	0.00627905	159.26
	Actn3 (8)	133.89	155	159.86	127.77	114.89	113.86	84.31	139.86	77.6	104.11	116.8	99.31	11049.9	11514.7	13043.6	11294.8	97.57	85.74	93.6		149.583	118.84	100.59	106.74	11725.8	92.3033		0.0127568	0.010135	0.00857856	0.00910304	0.00787185	0.00968905	103.209
	Mybpc2 (10)	102.74	95.8	84.83	158	197.86	193.06	104.8	97	99.31	88.77	75.71	81.91	9316.66	9091.09	9451.4	8918.06	86.94	81.46	79.37		94.4567	182.973	100.37	82.13	9194.3	82.59		0.0102734	0.0199007	0.0109165	0.00893271	0.00898274	0.0118012	84.737
	Myoz1 (20)	165.69	139.54	129.6	235.63	216.26	189	109.66	258.26	104.49	169.97	149.8	162.06	7654.86	7529.17	7625.51	7282.94	151.77	129.8	136.74		144.943	213.63	157.47	160.61	7523.12	139.437		0.0192664	0.0283965	0.0209315	0.0213489	0.0185344	0.0216955	46.0925
	Myot (25)	69.14	59.49	63.17	826.57	864.06	816.77	63.91	62.69	63.26	66.17	61.14	66.91	7001.97	7482.97	7014.91	7701.49	63.17	66.74	67.63		63.9333	835.8	63.2867	64.74	7300.33	65.8467		0.00875759	0.114488	0.00866901	0.00886809	0.00901968	0.0299605	33.3773
	Mybpc1 (26)	79.31	91	89.31	92.46	102.49	96.14	81.46	86.4	86.26	99.63	88.49	97	4267.51	3108.31	2952.09	3326.17	90.89	90.17	85.4		86.54	97.03	84.7067	95.04	3413.52	88.82		0.0253521	0.0284252	0.024815	0.0278422	1.04856	0.230999	37.7488
	Human adipose-specific genes
		ADIPOSE		HEART		LUNG		LIVER		SKELETAL MUSCLE		KIDNEY			AVERAGE FOR EACH TISSUE							AVE FOR EACH TISSUE / AVE FOR ADIPOSE						Ratio of adipose to average of other tissues
	GENE (rank)	ADIPOSE	ADIPOSE	HEART	HEART	LUNG	LUNG	LIVER	LIVER	S. MUSCLE	S. MUSCLE	KIDNEY	KIDNEY		ADIPOSE	HEART	LUNG	LIVER	S. MUSCLE	KIDNEY		HEART	LUNG	LIVER	S. MUSCLE	KIDNEY	Ave
	ADIPOQ (7)	11532900	8967200	382700	405000	16900	51100	159500	124000	340300	257800	238300	108900		10250050	393850	34000	141750	299050	173600		0.0384242	0.00331706	0.0138292	0.0291755	0.0169365	0.0203365	49.1727
	PPARG (20)	931400	902900	29600	15600	101900	58900	50100	21400	83200	86000	50800	34900		917150	22600	80400	35750	84600	42850		40.5819	3.55752	1.58186	3.74336	1.89602	10.2721	17.2267
	CIDEC (29)	10937400	10155800	1165300	623000	553700	246300	1044300	530400	1584500	885800	691300	401300		10546600	894150	400000	787350	1235150	546300		11.7951	0.447352	0.880557	1.38137	0.610971	3.02307	13.651
	LEP (4847)	26800	21900	21400	31700	10200	7700	9300	8500	94600	62700	16600	9900		24350	26550	8950	8900	78650	13250		0.917137	0.3371	0.335217	2.96234	0.499058	1.01017	0.89325
	RETN (15236)	106200	40800	274500	74400	281100	593800	44100	128200	300500	121900	91900	27800		73500	174450	437450	86150	211200	59850		0.421324	2.5076	0.493838	1.21066	0.343078	0.9953	0.379218
	Mouse adipose-specific genes
		ADIPOSE			HEART			LUNG			LIVER			SKELETAL MUSCLE				KIDNEY				AVERAGE FOR EACH TISSUE							AVE FOR EACH TISSUE / AVE FOR ADIPOSE						Ratio of adipose to average of other tissues
	GENE (rank)	ADIPOSE	ADIPOSE	ADIPOSE	HEART	HEART	HEART	LUNG	LUNG	LUNG	LIVER	LIVER	LIVER	S. MUSCLE	S. MUSCLE	S. MUSCLE	S. MUSCLE	KIDNEY	KIDNEY	KIDNEY		ADIPOSE	HEART	LUNG	LIVER	S. MUSCLE	KIDNEY		HEART	LUNG	LIVER	S. MUSCLE	KIDNEY	Ave
	Retn(1)	11793.1	11188.1	11573.2	188.37	222.17	158.2	223.86	250.34	246.06	136.83	132.29	140.31	374.51	210.29	256.03	174.51	154.29	154.94	194.51		11518.2	189.58	240.087	136.477	253.835	167.913		0.0164592	0.0208442	0.0118488	0.0220378	0.0145781	0.0171536	58.2966
	Adipoq (3)	14314.6	15430.4	15629	122.66	106	141.46	335.86	316	412.89	67.8	67.26	66.91	1329.11	724.77	775.06	492.86	119.49	160.14	252.86		15124.7	123.373	354.917	67.3233	830.45	177.497		0.00815709	0.0234661	0.00445123	0.054907	0.0117356	0.0205434	48.6774
	Cidec (4)	5268.86	5962.77	4293.66	84.23	88.8	72.97	126	129.63	138.91	88.77	99.37	75.6	156.11	121.51	110.77	103.66	71.14	84.94	92.86		5175.1	82	131.513	87.9133	123.012	82.98		0.0158451	0.0254127	0.0169878	0.0237701	0.0160345	0.01961	50.9943
	Lep (14)	1648.17	1526.2	1983.09	95.4	83	84.37	71.34	78.8	75.14	80.89	77.89	79.86	133.63	95.4	104.66	87.11	73.26	76.86	71.49		1719.15	87.59	75.0933	79.5467	105.2	73.87		0.0509495	0.0436804	0.0462708	0.0611929	0.0429688	0.0490125	20.403
	Ccdc80 (16)	6408.69	6179.89	6753.14	786.6	745.54	671.2	363.26	363.34	358.8	204.23	197.6	170.77	533.37	397.37	310.34	393	147.4	150.2	141.8		6447.24	734.447	361.8	190.867	408.52	146.467		0.113916	0.056117	0.0296044	0.0633635	0.0227177	0.0571438	17.4997
	Acvr1c (33)	381.11	1088.86	857.86	58.57	63.57	59.2	60.34	66.26	61.17	57.89	65.11	58.74	66.26	72.66	67.6	64.74	55.43	60.97	57.11		775.943	60.4467	62.59	60.58	67.815	57.8367		0.0779009	0.0806631	0.0780727	0.0873968	0.0745372	0.0797142	12.5448
	Pparg (34)	2325.4	1799.66	1923.14	140.66	180.4	194.03	155.86	143.03	145.6	149.86	138.69	216.6	147.6	123.74	150.2	119.03	111.89	108.86	102.49		2016.07	171.697	148.163	168.383	135.142	107.747		0.0851642	0.0734913	0.0835207	0.0670328	0.053444	0.0725306	13.7873
	Dgat2 (77)	6345.94	3640	3522.31	772.69	733.46	673.54	206.69	203.11	230.09	1265.37	1520	971.89	329.66	375.03	296.49	320.23	689.57	746.46	780.89		4502.75	726.563	213.297	1252.42	330.353	738.973		0.16136	0.0473703	0.278146	0.0733668	0.164116	0.144872	6.90266
